# Supplementary material for: Role of Human Mesenchymal Stem Cells and Derived Extracellular Vesicles in Reducing Sensory Neuron Hyperexcitability and Pain Behaviors in Murine Osteoarthritis
Source: Arthritis Rheumatol. 2022 Dec 28;75(3):352–63. doi: 10.1002/art.42353 (PMC10952633; doi:10.1002/art.42353)
Supplement: Supplementary file 2 — Appendix S1: Supplementary Information [file ART-75-352-s002.zip]

Archive with 2 entries (2 files):
- [Ai] ART_42353_suppl_figures.docx
- [Ai] ART_42353_suppl_methods.docx
